# Supplementary material for: Pervasive TBI and Inhibitory Control in a Male New Zealand Prison Population
Source: Brain Sci. 2026 Jun 15;16(6):637. doi: 10.3390/brainsci16060637 (PMC13297191; doi:10.3390/brainsci16060637)
Supplement: Supplementary file 1 [file brainsci-16-00637-s001.zip]

Archive with 1 entries (1 files):
- brainsci-4346944-supplementary.pdf
